# Supplementary material for: A Human Organoid Model of Aggressive Hepatoblastoma for Disease Modeling and Drug Testing
Source: Cancers (Basel). 2020 Sep 18;12(9):2668. doi: 10.3390/cancers12092668 (PMC7563272; doi:10.3390/cancers12092668)
Supplement: Supplementary file 1 [file cancers-12-02668-s001.zip]

Archive with 4 entries (3 files):
- cancers-907419-supply/
- cancers-907419-supply/Cancers-907419- supplementary.docx
- cancers-907419-supply/Table S2-S3.xlsx
- cancers-907419-supply/Table S4- HB organoid drug screen complete data.xlsx
