# Supplementary material for: A Human Organoid Model of Aggressive Hepatoblastoma for Disease Modeling and Drug Testing
Source: Cancers (Basel). 2020 Sep 18;12(9):2668. doi: 10.3390/cancers12092668 (PMC7563272; doi:10.3390/cancers12092668)
Supplement: Supplementary file 1 [file cancers-12-02668-s001.zip › cancers-907419-supply/Table S2-S3.xlsx]

## Sheet: Table S2
Table S2: Normal tissue vs tumor sample GSEA results.
NAME	GS<br> follow link to MSigDB	GS DETAILS	SIZE	ES	NES	NOM p-val	FDR q-val	FWER p-val	RANK AT MAX	LEADING EDGE
HALLMARK_DNA_REPAIR	HALLMARK_DNA_REPAIR	Details ...	142	0.696023	1.54453	0	0.641814	0.19	8800	tags=69%, list=16%, signal=82%
HALLMARK_UNFOLDED_PROTEIN_RESPONSE	HALLMARK_UNFOLDED_PROTEIN_RESPONSE	Details ...	110	0.688381	1.48313	0	0.354917	0.3	12669	tags=78%, list=22%, signal=101%
HALLMARK_MYC_TARGETS_V1	HALLMARK_MYC_TARGETS_V1	Details ...	197	0.784544	1.43146	0	0.244848	0.44	9444	tags=89%, list=17%, signal=106%
HALLMARK_WNT_BETA_CATENIN_SIGNALING	HALLMARK_WNT_BETA_CATENIN_SIGNALING	Details ...	42	0.618253	1.45545	0.0188679	0.316331	0.34	7561	tags=50%, list=13%, signal=58%
HALLMARK_PI3K_AKT_MTOR_SIGNALING	HALLMARK_PI3K_AKT_MTOR_SIGNALING	Details ...	104	0.602727	1.40063	0.0188679	0.238662	0.51	10110	tags=55%, list=18%, signal=67%
HALLMARK_MITOTIC_SPINDLE	HALLMARK_MITOTIC_SPINDLE	Details ...	198	0.650423	1.37417	0.0416667	0.259117	0.55	13507	tags=73%, list=24%, signal=95%
HALLMARK_MYC_TARGETS_V2	HALLMARK_MYC_TARGETS_V2	Details ...	58	0.722909	1.40106	0.0425532	0.267442	0.51	10527	tags=79%, list=19%, signal=97%
HALLMARK_E2F_TARGETS	HALLMARK_E2F_TARGETS	Details ...	196	0.77191	1.4978	0.0612245	0.449579	0.26	9668	tags=89%, list=17%, signal=107%
HALLMARK_MTORC1_SIGNALING	HALLMARK_MTORC1_SIGNALING	Details ...	198	0.609615	1.39737	0.0638298	0.221281	0.51	13424	tags=68%, list=24%, signal=89%
HALLMARK_GLYCOLYSIS	HALLMARK_GLYCOLYSIS	Details ...	198	0.526596	1.45126	0.0740741	0.261913	0.35	13619	tags=58%, list=24%, signal=76%
HALLMARK_PROTEIN_SECRETION	HALLMARK_PROTEIN_SECRETION	Details ...	96	0.649132	1.34541	0.0816327	0.286201	0.57	16203	tags=85%, list=29%, signal=120%
HALLMARK_G2M_CHECKPOINT	HALLMARK_G2M_CHECKPOINT	Details ...	195	0.728592	1.43397	0.0833333	0.270414	0.41	11419	tags=85%, list=20%, signal=106%
HALLMARK_SPERMATOGENESIS	HALLMARK_SPERMATOGENESIS	Details ...	134	0.477168	1.25363	0.102041	0.39449	0.68	12841	tags=43%, list=23%, signal=55%
HALLMARK_HEME_METABOLISM	HALLMARK_HEME_METABOLISM	Details ...	197	0.507222	1.25521	0.111111	0.418168	0.68	19051	tags=66%, list=34%, signal=99%
HALLMARK_ANDROGEN_RESPONSE	HALLMARK_ANDROGEN_RESPONSE	Details ...	98	0.51374	1.25978	0.113208	0.437563	0.67	14610	tags=53%, list=26%, signal=72%
HALLMARK_P53_PATHWAY	HALLMARK_P53_PATHWAY	Details ...	197	0.451046	1.21834	0.145455	0.430819	0.7	17000	tags=49%, list=30%, signal=70%
HALLMARK_CHOLESTEROL_HOMEOSTASIS	HALLMARK_CHOLESTEROL_HOMEOSTASIS	Details ...	73	0.516544	1.32022	0.16	0.322867	0.61	12168	tags=52%, list=22%, signal=66%
HALLMARK_PEROXISOME	HALLMARK_PEROXISOME	Details ...	103	0.463292	1.20587	0.188679	0.427754	0.71	16525	tags=56%, list=29%, signal=80%
HALLMARK_PANCREAS_BETA_CELLS	HALLMARK_PANCREAS_BETA_CELLS	Details ...	40	0.445108	1.1919	0.206897	0.432968	0.73	23980	tags=65%, list=43%, signal=113%
HALLMARK_UV_RESPONSE_UP	HALLMARK_UV_RESPONSE_UP	Details ...	154	0.421543	1.17764	0.224138	0.44509	0.73	15442	tags=50%, list=27%, signal=69%
HALLMARK_APICAL_SURFACE	HALLMARK_APICAL_SURFACE		43	0.449393	1.10864	0.320755	0.526004	0.78	19031	tags=53%, list=34%, signal=81%
HALLMARK_ADIPOGENESIS	HALLMARK_ADIPOGENESIS		191	0.385857	1.04799	0.396552	0.545415	0.78	15101	tags=43%, list=27%, signal=59%
HALLMARK_APICAL_JUNCTION	HALLMARK_APICAL_JUNCTION		195	0.44478	1.12972	0.415094	0.517619	0.77	16782	tags=46%, list=30%, signal=65%
HALLMARK_NOTCH_SIGNALING	HALLMARK_NOTCH_SIGNALING		32	0.467673	1.06765	0.44898	0.543624	0.78	16781	tags=53%, list=30%, signal=76%
HALLMARK_OXIDATIVE_PHOSPHORYLATION	HALLMARK_OXIDATIVE_PHOSPHORYLATION		198	0.496798	1.07337	0.45283	0.55881	0.78	19935	tags=63%, list=35%, signal=97%
HALLMARK_UV_RESPONSE_DN	HALLMARK_UV_RESPONSE_DN		141	0.421838	0.957498	0.520833	0.64091	0.79	19679	tags=51%, list=35%, signal=78%
HALLMARK_KRAS_SIGNALING_DN	HALLMARK_KRAS_SIGNALING_DN		191	0.332666	0.927087	0.545455	0.670597	0.82	19999	tags=45%, list=35%, signal=69%
HALLMARK_HEDGEHOG_SIGNALING	HALLMARK_HEDGEHOG_SIGNALING		35	0.46031	1.00815	0.56	0.584548	0.78	14221	tags=37%, list=25%, signal=50%
HALLMARK_MYOGENESIS	HALLMARK_MYOGENESIS		199	0.328507	0.88402	0.581818	0.696542	0.84	19761	tags=45%, list=35%, signal=69%
HALLMARK_APOPTOSIS	HALLMARK_APOPTOSIS		159	0.326426	0.822075	0.645833	0.716156	0.85	14818	tags=36%, list=26%, signal=49%
HALLMARK_REACTIVE_OXIGEN_SPECIES_PATHWAY	HALLMARK_REACTIVE_OXIGEN_SPECIES_PATHWAY		46	0.363077	0.852954	0.654545	0.721314	0.85	22978	tags=61%, list=41%, signal=103%
HALLMARK_ESTROGEN_RESPONSE_LATE	HALLMARK_ESTROGEN_RESPONSE_LATE		198	0.320636	0.89241	0.685185	0.710626	0.84	14610	tags=36%, list=26%, signal=49%
HALLMARK_FATTY_ACID_METABOLISM	HALLMARK_FATTY_ACID_METABOLISM		157	0.30213	0.753758	0.72	0.776587	0.91	13529	tags=36%, list=24%, signal=48%
HALLMARK_TGF_BETA_SIGNALING	HALLMARK_TGF_BETA_SIGNALING		54	0.390498	0.8491	0.770833	0.70121	0.85	16967	tags=46%, list=30%, signal=66%
HALLMARK_ANGIOGENESIS	HALLMARK_ANGIOGENESIS		36	0.309113	0.779929	0.781818	0.775286	0.89	17000	tags=36%, list=30%, signal=52%
HALLMARK_HYPOXIA	HALLMARK_HYPOXIA		194	0.283394	0.777266	0.811321	0.755819	0.89	16345	tags=37%, list=29%, signal=52%
HALLMARK_ESTROGEN_RESPONSE_EARLY	HALLMARK_ESTROGEN_RESPONSE_EARLY		197	0.271648	0.697131	0.846154	0.837907	0.93	14791	tags=32%, list=26%, signal=43%
HALLMARK_ALLOGRAFT_REJECTION	HALLMARK_ALLOGRAFT_REJECTION		200	0.264032	0.63098	0.865385	0.88517	0.93	11036	tags=21%, list=20%, signal=25%
HALLMARK_IL2_STAT5_SIGNALING	HALLMARK_IL2_STAT5_SIGNALING		196	0.230125	0.593465	0.944444	0.926575	0.95	20003	tags=39%, list=35%, signal=60%
HALLMARK_EPITHELIAL_MESENCHYMAL_TRANSITION	HALLMARK_EPITHELIAL_MESENCHYMAL_TRANSITION		197	0.251358	0.550185	0.960784	0.943021	0.95	25037	tags=50%, list=44%, signal=90%

## Sheet: Table S3
Table S3: DM organoid vs. EM organoid GSEA results
NAME	GS<br> follow link to MSigDB	GS DETAILS	SIZE	ES	NES	NOM p-val	FDR q-val	FWER p-val	RANK AT MAX	LEADING EDGE
HALLMARK_IL6_JAK_STAT3_SIGNALING	HALLMARK_IL6_JAK_STAT3_SIGNALING	Details ...	87	0.615314	1.63732	0.0545455	0.0656099	0.04	7673	tags=49%, list=14%, signal=57%
HALLMARK_COMPLEMENT	HALLMARK_COMPLEMENT	Details ...	195	0.592147	1.60007	0.0588235	0.0467316	0.04	6597	tags=44%, list=12%, signal=50%
HALLMARK_TGF_BETA_SIGNALING	HALLMARK_TGF_BETA_SIGNALING	Details ...	54	0.757648	1.56007	0.0185185	0.0404388	0.04	7673	tags=70%, list=14%, signal=81%
HALLMARK_INFLAMMATORY_RESPONSE	HALLMARK_INFLAMMATORY_RESPONSE	Details ...	197	0.561272	1.48197	0.0652174	0.0844307	0.08	7384	tags=43%, list=13%, signal=49%
HALLMARK_XENOBIOTIC_METABOLISM	HALLMARK_XENOBIOTIC_METABOLISM	Details ...	199	0.574959	1.47182	0.0392157	0.0731217	0.09	7073	tags=48%, list=13%, signal=55%
HALLMARK_COAGULATION	HALLMARK_COAGULATION	Details ...	136	0.57421	1.42684	0.0869565	0.0842785	0.1	9066	tags=53%, list=16%, signal=63%
HALLMARK_APICAL_JUNCTION	HALLMARK_APICAL_JUNCTION	Details ...	195	0.535169	1.39321	0.0754717	0.123359	0.18	5843	tags=38%, list=10%, signal=42%
HALLMARK_HYPOXIA	HALLMARK_HYPOXIA	Details ...	194	0.567858	1.37495	0.0961538	0.130562	0.19	9692	tags=48%, list=17%, signal=58%
HALLMARK_TNFA_SIGNALING_VIA_NFKB	HALLMARK_TNFA_SIGNALING_VIA_NFKB	Details ...	198	0.560246	1.33369	0.127273	0.197958	0.26	6784	tags=46%, list=12%, signal=52%
HALLMARK_KRAS_SIGNALING_UP	HALLMARK_KRAS_SIGNALING_UP	Details ...	195	0.487263	1.33179	0.102041	0.181059	0.26	9460	tags=45%, list=17%, signal=53%
HALLMARK_BILE_ACID_METABOLISM	HALLMARK_BILE_ACID_METABOLISM	Details ...	112	0.521145	1.32836	0.1	0.167962	0.26	7375	tags=42%, list=13%, signal=48%
HALLMARK_ANDROGEN_RESPONSE	HALLMARK_ANDROGEN_RESPONSE	Details ...	98	0.571328	1.31241	0.0869565	0.188587	0.31	9725	tags=51%, list=17%, signal=62%
HALLMARK_EPITHELIAL_MESENCHYMAL_TRANSITION	HALLMARK_EPITHELIAL_MESENCHYMAL_TRANSITION	Details ...	197	0.458651	1.27801	0.125	0.241082	0.41	9107	tags=42%, list=16%, signal=49%
HALLMARK_HEME_METABOLISM	HALLMARK_HEME_METABOLISM	Details ...	197	0.552984	1.27421	0.117647	0.235651	0.45	6818	tags=39%, list=12%, signal=44%
HALLMARK_PROTEIN_SECRETION	HALLMARK_PROTEIN_SECRETION	Details ...	96	0.649759	1.26778	0.117647	0.226257	0.45	9530	tags=61%, list=17%, signal=74%
HALLMARK_APOPTOSIS	HALLMARK_APOPTOSIS	Details ...	159	0.525687	1.21531	0.137255	0.302354	0.52	7279	tags=44%, list=13%, signal=50%
HALLMARK_IL2_STAT5_SIGNALING	HALLMARK_IL2_STAT5_SIGNALING	Details ...	196	0.469226	1.21353	0.163265	0.28952	0.52	7224	tags=41%, list=13%, signal=47%
HALLMARK_UV_RESPONSE_DN	HALLMARK_UV_RESPONSE_DN	Details ...	141	0.509473	1.19573	0.215686	0.307426	0.53	7384	tags=41%, list=13%, signal=47%
HALLMARK_PANCREAS_BETA_CELLS	HALLMARK_PANCREAS_BETA_CELLS	Details ...	40	0.429806	1.18013	0.1875	0.317072	0.56	8263	tags=30%, list=15%, signal=35%
HALLMARK_APICAL_SURFACE	HALLMARK_APICAL_SURFACE	Details ...	43	0.501725	1.16698	0.26087	0.331821	0.58	8974	tags=53%, list=16%, signal=64%
HALLMARK_ESTROGEN_RESPONSE_LATE	HALLMARK_ESTROGEN_RESPONSE_LATE		198	0.447534	1.16608	0.245283	0.319465	0.58	6062	tags=33%, list=11%, signal=37%
HALLMARK_MYOGENESIS	HALLMARK_MYOGENESIS		199	0.412162	1.14442	0.285714	0.341637	0.59	8562	tags=34%, list=15%, signal=40%
HALLMARK_CHOLESTEROL_HOMEOSTASIS	HALLMARK_CHOLESTEROL_HOMEOSTASIS		73	0.510996	1.14036	0.36	0.338832	0.59	9929	tags=53%, list=18%, signal=65%
HALLMARK_ANGIOGENESIS	HALLMARK_ANGIOGENESIS		36	0.46479	1.13117	0.282609	0.336119	0.59	6661	tags=42%, list=12%, signal=47%
HALLMARK_PEROXISOME	HALLMARK_PEROXISOME		103	0.480683	1.11954	0.372549	0.337003	0.59	9861	tags=45%, list=17%, signal=54%
HALLMARK_PI3K_AKT_MTOR_SIGNALING	HALLMARK_PI3K_AKT_MTOR_SIGNALING		104	0.522418	1.10333	0.34	0.347752	0.59	11184	tags=56%, list=20%, signal=69%
HALLMARK_FATTY_ACID_METABOLISM	HALLMARK_FATTY_ACID_METABOLISM		157	0.463123	1.09532	0.480769	0.346869	0.59	9431	tags=41%, list=17%, signal=49%
HALLMARK_KRAS_SIGNALING_DN	HALLMARK_KRAS_SIGNALING_DN		191	0.366535	1.09351	0.1875	0.337829	0.6	8748	tags=29%, list=16%, signal=35%
HALLMARK_ADIPOGENESIS	HALLMARK_ADIPOGENESIS		191	0.479043	1.06571	0.48	0.365628	0.64	8523	tags=36%, list=15%, signal=42%
HALLMARK_ESTROGEN_RESPONSE_EARLY	HALLMARK_ESTROGEN_RESPONSE_EARLY		197	0.415467	1.05789	0.407407	0.371407	0.67	7025	tags=36%, list=12%, signal=41%
HALLMARK_INTERFERON_GAMMA_RESPONSE	HALLMARK_INTERFERON_GAMMA_RESPONSE		198	0.457709	1.03822	0.478261	0.386248	0.67	8611	tags=40%, list=15%, signal=48%
HALLMARK_ALLOGRAFT_REJECTION	HALLMARK_ALLOGRAFT_REJECTION		200	0.386307	0.998942	0.510638	0.441239	0.72	8763	tags=32%, list=16%, signal=38%
HALLMARK_P53_PATHWAY	HALLMARK_P53_PATHWAY		197	0.423673	0.968506	0.588235	0.480566	0.77	7279	tags=36%, list=13%, signal=41%
HALLMARK_UV_RESPONSE_UP	HALLMARK_UV_RESPONSE_UP		154	0.410507	0.967003	0.574468	0.470714	0.77	7241	tags=34%, list=13%, signal=39%
HALLMARK_GLYCOLYSIS	HALLMARK_GLYCOLYSIS		198	0.412038	0.945723	0.6	0.503837	0.82	7048	tags=31%, list=13%, signal=35%
HALLMARK_NOTCH_SIGNALING	HALLMARK_NOTCH_SIGNALING		32	0.42427	0.938988	0.62	0.501961	0.83	5421	tags=34%, list=10%, signal=38%
HALLMARK_REACTIVE_OXIGEN_SPECIES_PATHWAY	HALLMARK_REACTIVE_OXIGEN_SPECIES_PATHWAY		46	0.422507	0.912516	0.64	0.517708	0.84	8980	tags=37%, list=16%, signal=44%
HALLMARK_INTERFERON_ALPHA_RESPONSE	HALLMARK_INTERFERON_ALPHA_RESPONSE		94	0.439961	0.911273	0.68	0.506592	0.84	10358	tags=47%, list=18%, signal=57%
HALLMARK_MITOTIC_SPINDLE	HALLMARK_MITOTIC_SPINDLE		198	0.42319	0.889067	0.64	0.514418	0.84	7271	tags=40%, list=13%, signal=46%
HALLMARK_HEDGEHOG_SIGNALING	HALLMARK_HEDGEHOG_SIGNALING		35	0.351075	0.875273	0.632653	0.521486	0.84	7332	tags=31%, list=13%, signal=36%
HALLMARK_WNT_BETA_CATENIN_SIGNALING	HALLMARK_WNT_BETA_CATENIN_SIGNALING		42	0.37507	0.825204	0.7	0.592797	0.86	6200	tags=33%, list=11%, signal=37%
