# Supplementary material for: A Human Organoid Model of Aggressive Hepatoblastoma for Disease Modeling and Drug Testing
Source: Cancers (Basel). 2020 Sep 18;12(9):2668. doi: 10.3390/cancers12092668 (PMC7563272; doi:10.3390/cancers12092668)
Supplement: Supplementary file 1 [file cancers-12-02668-s001.zip › cancers-907419-supply/Table S4- HB organoid drug screen complete data.xlsx]

## Sheet: cisplatin
HB8 Tumor	cisplatin
	HB8 Tumor (Sample 1, Trial 1)			HB8 Tumor (Sample 2, Trial 1)			HB8 Tumor Luc GFP L10 (Trial 2)			Average	std error
10	0.588145	0.493716	0.565037	0.403615	0.369193	0.675702	1.03507	0.745898	1.75336	0.736636	0.143518
3.33333	0.647664	0.814683	0.91088	0.943037	0.844063	0.988127	1.10724	1.22619	1.92305	1.04499	0.123073
1.11111	0.830167	0.748115	1.04934	0.615686	0.732412	1.22252	0.976036	1.61623	1.76756	1.06201	0.134288
0.37037	0.737522	0.608703	0.914715	0.701599	1.03084	0.985364	1.30908	0.940909	2.62881	1.09528	0.203777
0.123457	0.77016	0.866057	1.09003	0.667441	0.889929	0.87051	1.49792	1.22469	2.95024	1.203	0.234205
0.0411523	0.700574	0.574708	0.994062	0.919982	0.637385	0.813814	1.85617	1.85899	2.20467	1.17337	0.207322
0.0137174	0.483466	0.653544	0.83482	0.663704	0.91607	1.09202	1.69751	1.14902	1.39965	0.987755	0.129627
0.00457247	0.671654	0.687821	0.766651	0.767566	0.747314	0.96508	1.50771	1.2139	1.29211	0.957756	0.102171
control	448764			376798			352349
HB8 Normal	cisplatin
	HB8 Normal (Trial 1)			HB8 Normal (Trial 2)			average	std error
10	1.07272	0.978706	0.689443	1.25945	0.969196	0.944192	0.985617	0.0757896
3.33333	0.958379	0.976884	0.977876	1.27246	1.24083	0.559824	0.997709	0.104676
1.11111	0.854964	0.978603	0.650264	1.34665	1.24709	1.02019	1.01629	0.103898
0.37037	0.909272	0.814296	0.727747	1.15359	1.39619	1.07599	1.01285	0.100363
0.123457	1.08467	1.06053	0.7523	1.4712	1.52839	1.11088	1.168	0.117811
0.0411523	0.98391	1.03928	0.67444	1.37174	1.16092	1.35083	1.09686	0.106251
0.0137174	0.860516	0.990715	0.691311	1.3439	1.44353	0.849113	1.02985	0.122097
0.00457247	0.962161	0.89516	0.942987	1.46163	1.47298	0.741797	1.07945	0.126659
control	411187			558629

## Sheet: JQ1
	HB8 Tumor	JQ1
	Dilution (uM)	HB8 Tumor (Sample 1, Trial 1)			HB8 Tumor (Sample 2, Trial 1)			HB8 Tumor Luc GFP L10 (Trial 2)			average	std error
	10	0.321893	0.24112	0.369397	0.217191	0.290113	0.457811	0.254387	0.11641	0.794009	0.340259	0.0651776
	3.33333	0.436611	0.212495	0.381718	0.246681	0.293768	0.393705	0.163301	0.138894	0.437394	0.300507	0.0387614
	1.11111	0.61747	0.453036	0.537202	0.755743	0.875093	1.09321	0.191225	0.116178	0.550583	0.576637	0.103262
	0.37037	1.15365	0.949662	0.85588	0.644431	0.923865	1.11228	0.674324	0.509311	1.72451	0.949768	0.120231
	0.123457	0.692975	0.783548	0.80035	0.574627	0.686727	0.972724	1.06458	0.768404	1.78524	0.903242	0.120817
	0.0411523	0.922931	1.02059	0.806919	0.645203	0.724259	1.06833	1.17146	0.826009	1.6365	0.980243	0.099409
	0.0137174	0.904614	0.866804	0.702216	0.867142	0.79629	0.969528	0.6667	0.823554	1.69763	0.921609	0.102008
	0.00457247	1.22354	1.097	0.962674	0.629399	0.694118	0.931197	1.16973	0.826446	2.14843	1.07584	0.150115
	control	448764			376798			352349
	HB8 Normal	JQ1
		HB8 Normal (Trial 1)			HB8 Normal (Trial 2)			average	std error
	10	0.781231	0.679416	0.791603	1.25771	0.969067	1.40536	0.98073	0.118816
	3.33333	1.06712	1.2136	0.793235	1.43411	1.08437	1.18094	1.1289	0.0859275
	1.11111	0.802871	0.833599	0.707145	1.23144	1.63163	1.23462	1.07355	0.144617
	0.37037	0.650259	0.802618	0.61884	1.6694	1.58208	1.46987	1.13218	0.200784
	0.123457	0.660162	1.0279	0.914727	1.2555	1.25821	1.33386	1.07506	0.105381
	0.0411523	0.868213	1.0481	0.771143	1.21386	1.2251	1.17237	1.0498	0.0781655
	0.0137174	0.657127	0.701557	0.945742	1.00097	0.97757	0.800481	0.847241	0.0605182
	0.00457247	0.773612	0.957963	0.926238	1.23861	0.83198	1.60942	1.0563	0.128582
	control	411187			558629

## Sheet: AZD3463
HB8 Tumor				AZD3463
	control	control	control	HB8 Tumor (Sample 1, Trial 1)			HB8 Tumor (Sample 2, Trial 1)			HB8 Tumor Luc GFP L10 (Trial 2)
10	448764	376798	352349	47373	37417	39592	73051	124053	88281	41104	12440	10118
3.33333	448764	376798	352349	159598	142838	212806	183109	164958	228790	59794	45440	113370
1.11111	448764	376798	352349	269405	316975	305534	346866	367681	271573	215426	134912	338038
0.37037	448764	376798	352349	370943	342894	388931	296279	227233	378770	497703	352744	556521
0.123457	448764	376798	352349	356718	264691	424696	290981	209997	343110	422408	285214	498082
0.0411523	448764	376798	352349	414262	278959	372892	267801	271625	363811	423000	366894	533094
0.0137174	448764	376798	352349	297367	428246	583626	326368	249547	303947	352566	318016	613803
0.00457247	448764	376798	352349	302362	314682	342564	309994	214402	351280	650849	587627	718779
raw/control	HB8 Tumor (Sample 1, Trial 1)			HB8 Tumor (Sample 2, Trial 1)			HB8 Tumor Luc GFP L10 (Trial 2)			Average	std error
10	0.105563	0.0833779	0.0882246	0.193873	0.32923	0.234293	0.116657	0.0353059	0.0287159	0.135027	0.032986
3.33333	0.355639	0.318292	0.474205	0.485961	0.437789	0.607196	0.169701	0.128963	0.321755	0.366611	0.051165
1.11111	0.600327	0.706329	0.680835	0.920563	0.975805	0.72074	0.6114	0.382894	0.959385	0.728698	0.0649534
0.37037	0.826589	0.764086	0.866672	0.786308	0.603064	1.00523	1.41253	1.00112	1.57946	0.982785	0.106069
0.123457	0.79489	0.589823	0.946369	0.772247	0.55732	0.910595	1.19884	0.809465	1.41361	0.888128	0.0915372
0.0411523	0.923118	0.621617	0.830932	0.710729	0.720878	0.965534	1.20052	1.04128	1.51297	0.947509	0.0928483
0.0137174	0.662636	0.954279	1.30052	0.866163	0.662284	0.806658	1.00062	0.902561	1.74203	0.988639	0.113927
0.00457247	0.673767	0.70122	0.76335	0.822707	0.569011	0.932278	1.84717	1.66774	2.03997	1.11302	0.190161
HB8 Normal				AZD3463
	control	control	control	HB8 Normal (Trial 1)			HB8 Normal Trial 2
10	411187		558629	346147	298472	306731	277307	152968	258001
3.33333	411187		558629	301236	453629	278785	519167	518195	401550
1.11111	411187		558629	360438	357427	433694	555807	586415	531281
0.37037	411187		558629	294455	344167	384720	564250	509125	492464
0.123457	411187		558629	295324	451396	297080	458627	616052	407165
0.0411523	411187		558629	239333	393998	291938	755739	623275	493686
0.0137174	411187		558629	292115	365809	418838	673836	599523	428268
0.00457247	411187		558629	271373	479857	490348	586718	546047	461704
raw/control	HB8 Tumor (Sample 1, Trial 1)			HB8 Tumor Luc GFP L10 (Trial 2)			Average	std error
10	0.841824	0.725879	0.745965	0.496406	0.273828	0.461847	0.590958	0.0878153
3.33333	0.732601	1.10322	0.678001	0.929359	0.927619	0.718814	0.848269	0.0675772
1.11111	0.876579	0.869257	1.05474	0.994949	1.04974	0.951045	0.966051	0.0333185
0.37037	0.71611	0.837008	0.935633	1.01006	0.911383	0.881558	0.881959	0.0406955
0.123457	0.718223	1.09779	0.722494	0.820987	1.10279	0.728865	0.865192	0.075951
0.0411523	0.582054	0.958197	0.709988	1.35285	1.11572	0.883746	0.933759	0.113374
0.0137174	0.710419	0.889641	1.01861	1.20623	1.0732	0.766641	0.944124	0.0774589
0.00457247	0.659975	1.167	1.19252	1.05028	0.977477	0.826495	0.978959	0.0838757

## Sheet: a674563
HB8 Tumor	a674563
	HB8 Tumor (Sample 1, Trial 1)			HB8 Tumor (Sample 2, Trial 1)			HB8 Tumor Luc GFP L10 (Trial 2)			average	std error
10	0.0111952	0.282719	0.0132096	0.0144852	0.27239	0.0306584	0.0139975	0.0271918	0.0302825	0.0773477	0.0379298
3.33333	0.204575	0.427361	0.246994	0.438806	0.554574	0.500364	0.114429	0.095187	0.496866	0.342128	0.059105
1.11111	0.785473	0.690417	0.617904	0.683497	0.847166	0.859292	0.567447	0.707277	0.839549	0.733113	0.0350931
0.37037	0.635056	1.08566	0.946286	0.865669	0.891481	0.912384	1.15944	1.18137	2.28055	1.10643	0.157104
0.123457	0.569335	0.6827	0.926565	0.710793	0.74704	0.974956	1.36096	1.34979	2.29648	1.06874	0.179923
0.0411523	0.73622	0.844123	0.891478	0.537198	0.782048	0.892798	1.70281	1.09456	1.94768	1.04766	0.156319
0.0137174	0.764614	0.591694	0.969824	0.765469	0.832142	0.785639	1.52953	0.610327	2.10188	0.994569	0.166595
0.00457247	0.625345	0.702278	0.807077	0.726217	0.530505	0.910778	1.58055	0.502681	2.11479	0.944469	0.181389
control	448764			376798			352349
HB8 Normal	a674563
	HB8 Normal (Trial 1)			HB8 Normal (Trial 2)			average	std error
10	0.0252513	1.08423	0.286884	0.0259707	0.114031	0.0265167	0.26048	0.169879
3.33333	0.864098	0.910625	0.964097	0.45853	0.933205	0.451715	0.763711	0.0984921
1.11111	0.908857	0.934093	0.724376	1.13227	0.851515	0.75986	0.885162	0.0596384
0.37037	0.911223	1.1216	0.596407	1.11438	0.962539	1.09051	0.96611	0.0819234
0.123457	0.880765	0.96504	0.606899	0.987205	0.89858	0.733163	0.845275	0.0599947
0.0411523	0.85563	0.727601	0.669549	1.73576	1.12888	1.00148	1.01982	0.159148
0.0137174	0.917398	0.727788	0.756999	0.885382	1.53659	0.946013	0.961694	0.120436
0.00457247	0.852495	1.11722	0.829547	1.24742	1.38405	0.5537	0.997406	0.125487
control	411187			558629

## Sheet: MG-132
HB8 Tumor				MG-132
	control	control	control	HB8 Tumor (Sample 1, Trial 1)			HB8 Tumor (Sample 2, Trial 1)			HB8 Tumor Luc GFP L10 (Trial 2)
10	448764	376798	352349	233776	360133	154502	69981	72892	19258	215546	89675	367248
3.33333	448764	376798	352349	312371	393905	349071	202810	157612	205418	312413	196607	758213
1.11111	448764	376798	352349	384733	400017	505299	313161	265803	345403	222802	231201	621017
0.37037	448764	376798	352349	350979	271649	387829	238876	257550	384589	410465	323144	896013
0.123457	448764	376798	352349	508814	393428	577615	228878	320009	384515	408099	267458	867729
0.0411523	448764	376798	352349	509843	270252	455474	330047	241527	364910	531663	306472	863756
0.0137174	448764	376798	352349	472387	319669	356567	333395	246229	365469	393916	365144	1018252
0.00457247	448764	376798	352349	500081	311982	367252	315595	270235	397563	413036	344030	897530
raw/control	HB8 Tumor (Sample 1, Trial 1)			HB8 Tumor (Sample 2, Trial 1)			HB8 Tumor Luc GFP L10 (Trial 2)			Average	std error
10	0.520933	0.8025	0.344284	0.185726	0.193451	0.0511097	0.611741	0.254506	1.04229	0.445171	0.108667
3.33333	0.69607	0.877756	0.77785	0.538246	0.418294	0.545168	0.886659	0.55799	2.15188	0.827768	0.174134
1.11111	0.857317	0.891375	1.12598	0.831112	0.705426	0.91668	0.632334	0.656171	1.76251	0.930989	0.115603
0.37037	0.782102	0.605327	0.864216	0.633964	0.683523	1.02068	1.16494	0.917114	2.54297	1.02387	0.199512
0.123457	1.13381	0.876693	1.28712	0.60743	0.849286	1.02048	1.15823	0.759072	2.4627	1.12831	0.181322
0.0411523	1.13611	0.602214	1.01495	0.875926	0.640999	0.968451	1.50891	0.869798	2.45142	1.11875	0.18922
0.0137174	1.05264	0.712332	0.794554	0.884812	0.653478	0.969934	1.11797	1.03631	2.8899	1.12355	0.227045
0.00457247	1.11435	0.695203	0.818364	0.837572	0.717189	1.05511	1.17224	0.976391	2.54728	1.10374	0.189143
HB8 Normal				MG-132
	control	control	control	HB8 Normal (Trial 1)			HB8 Normal (Trial 2)
10	411187		558629	101747	151651	16699	28331	21690	122224
3.33333	411187		558629	175305	265088	90642	222483	54279	215091
1.11111	411187		558629	279554	332702	294355	438529	292110	310901
0.37037	411187		558629	286678	309387	319988	790240	447876	438244
0.123457	411187		558629	361492	467102	270863	512136	532643	492043
0.0411523	411187		558629	314534	463206	261909	652792	582914	556859
0.0137174	411187		558629	345184	367817	431408	603317	567108	502547
0.00457247	411187		558629	400584	339507	369604	536181	410951	632337
raw/control	HB8 Tumor (Sample 1, Trial 1)			HB8 Tumor Luc GFP L10 (Trial 2)			Average	std error
10	0.247447	0.368813	0.0406117	0.0507152	0.0388272	0.218793	0.160868	0.0564451
3.33333	0.426339	0.64469	0.22044	0.398266	0.0971647	0.385034	0.361989	0.0766106
1.11111	0.679871	0.809126	0.715867	0.78501	0.522905	0.556543	0.67822	0.0479195
0.37037	0.697196	0.752424	0.778206	1.41461	0.801742	0.784499	0.871446	0.109646
0.123457	0.879143	1.13598	0.658734	0.916773	0.953483	0.880805	0.904154	0.062647
0.0411523	0.764941	1.12651	0.636958	1.16856	1.04347	0.996832	0.956212	0.0859971
0.0137174	0.839482	0.894525	1.04918	1.08	1.01518	0.899608	0.962994	0.0399171
0.00457247	0.974214	0.825675	0.898871	0.959816	0.735642	1.13194	0.921027	0.0556088

## Sheet: Staurosporine
HB8 Tumor				Staurosporine
	control	control	control	HB8 Tumor (Sample 1, Trial 1)			HB8 Tumor (Sample 2, Trial 1)			HB8 Tumor Luc GFP L10 (Trial 2)
10	448764	376798	352349	6880	14712	7482	7289	79934	23048	4847	11656	3316
3.33333	448764	376798	352349	16528	51124	30993	144202	169853	190546	9494	12707	5551
1.11111	448764	376798	352349	278550	213780	281237	291234	288419	369947	41501	82238	15280
0.37037	448764	376798	352349	319155	273970	394645	434822	422258	532801	618802	626104	392951
0.123457	448764	376798	352349	396987	360981	429387	408797	308429	497940	707328	740063	573931
0.0411523	448764	376798	352349	473959	581670	459552	438637	445782	409180	774879	764310	835136
0.0137174	448764	376798	352349	349788	448557	491419	316984	354865	394277	754292	595873	863432
0.00457247	448764	376798	352349	325781	325627	414824	370576	246479	348317	643288	542107	525567
raw/control	HB8 Tumor (Sample 1, Trial 1)			HB8 Tumor (Sample 2, Trial 1)			HB8 Tumor Luc GFP L10 (Trial 2)			Average	std error
10	0.015331	0.0327834	0.0166725	0.0193446	0.21214	0.0611681	0.0137563	0.0330809	0.00941113	0.0459654	0.0214294
3.33333	0.0368301	0.113922	0.0690631	0.382704	0.45078	0.505699	0.0269449	0.0360637	0.0157543	0.181973	0.0675716
1.11111	0.620705	0.476375	0.626693	0.772919	0.765448	0.981819	0.117784	0.2334	0.0433661	0.51539	0.107485
0.37037	0.711187	0.610499	0.879405	1.15399	1.12065	1.41402	1.75622	1.77694	1.11523	1.17091	0.138708
0.123457	0.884624	0.80439	0.956822	1.08492	0.818553	1.32151	2.00747	2.10037	1.62887	1.28973	0.169261
0.0411523	1.05614	1.29616	1.02404	1.16412	1.18308	1.08594	2.19918	2.16919	2.3702	1.50534	0.187951
0.0137174	0.779448	0.999539	1.09505	0.841258	0.941792	1.04639	2.14075	1.69115	2.4505	1.33176	0.203469
0.00457247	0.725952	0.725609	0.924371	0.983488	0.654142	0.924414	1.82571	1.53855	1.49161	1.08821	0.140694
HB8 Normal				Staurosporine
	control	control	control	HB8 Normal (Trial 1)			HB8 Normal (Trial 2)
10	411187		558629	21838	15723	6068	8805	12909	5922
3.33333	411187		558629	28496	18278	12372	9626	13024	8567
1.11111	411187		558629	58215	65335	33060	75838	77151	109046
0.37037	411187		558629	86947	192808	72787	274505	230792	214979
0.123457	411187		558629	123699	129487	47813	104374	174328	160070
0.0411523	411187		558629	248980	238377	116198	195730	146453	125642
0.0137174	411187		558629	403110	369116	210230	399650	276711	244710
0.00457247	411187		558629	381442	374220	359445	641693	658313	599006
raw/control	HB8 Tumor (Sample 1, Trial 1)			HB8 Tumor Luc GFP L10 (Trial 2)			Average	std error
10	0.0531097	0.0382381	0.0147573	0.0157618	0.0231084	0.010601	0.0259294	0.00673643
3.33333	0.0693018	0.0444518	0.0300885	0.0172315	0.0233142	0.0153358	0.0332873	0.00838934
1.11111	0.141578	0.158894	0.0804014	0.135757	0.138108	0.195203	0.141657	0.0152358
0.37037	0.211454	0.468906	0.177017	0.491391	0.41314	0.384833	0.35779	0.0541861
0.123457	0.300834	0.31491	0.11628	0.18684	0.312064	0.286541	0.252912	0.0335678
0.0411523	0.605515	0.579729	0.282592	0.350376	0.262165	0.224911	0.384215	0.0680553
0.0137174	0.980357	0.897684	0.511276	0.715412	0.49534	0.438055	0.673021	0.0930353
0.00457247	0.927661	0.910097	0.874164	1.14869	1.17844	1.07228	1.01856	0.0536222

## Sheet: Tryphostin 9
HB8 Tumor	Tryphostin 9
	HB8 Tumor (Sample 1, Trial 1)			HB8 Tumor (Sample 2, Trial 1)			HB8 Tumor Luc GFP L10 (Trial 2)			Average	std error
10	0.0146424	0.0301384	0.0136018	0.0159422	0.109974	0.0160962	0.0233292	0.0441438	0.0100525	0.0308801	0.0104928
3.33333	0.0195292	0.0258376	0.0171894	0.0218605	0.106715	0.0211838	0.0462638	0.0774233	0.013674	0.038853	0.010798
1.11111	0.394593	0.350521	0.36053	0.492827	0.642321	0.479204	0.213127	0.619035	0.020071	0.396914	0.0650644
0.37037	0.915533	1.06918	0.886451	0.967503	0.889355	0.662332	2.0788	2.21252	0.450863	1.12584	0.20225
0.123457	2.05984	0.863292	0.783209	0.839037	0.728492	0.543456	2.3099	2.50837	0.431076	1.22963	0.272262
0.0411523	0.714514	0.635105	1.16215	1.03658	0.939183	0.547326	2.77569	2.53728	0.547381	1.21058	0.283161
0.0137174	0.670404	0.594146	0.969597	1.05356	0.67515	0.76703	2.52807	3.11765	0.70055	1.23068	0.308831
0.00457247	0.708226	0.623589	0.824701	0.912394	0.67084	0.709038	2.30482	3.50117	0.328425	1.17591	0.345389
control	448764			376798			352349
HB8 Normal	Tryphostin 9
	HB8 Normal (Trial 1)			HB8 Normal (Trial 2)			Average	std error
10	0.0173911	0.0284518	0.0151367	0.0463402	0.0935433	0.0252261	0.0376815	0.0120496
3.33333	0.0173182	0.023493	0.0167418	0.0629685	0.233092	0.238301	0.0986525	0.0439025
1.11111	0.0197696	0.342611	0.0408087	0.986847	0.733766	1.07553	0.533222	0.189959
0.37037	0.451476	0.782396	0.812803	0.842466	1.12622	0.937347	0.825451	0.0903958
0.123457	0.683395	0.76124	0.94235	0.949673	1.33428	0.877096	0.924672	0.0923582
0.0411523	0.648442	0.947576	0.510753	1.1107	0.98547	1.20558	0.901421	0.109868
0.0137174	1.17356	0.840233	1.11205	1.01091	0.879067	1.44258	1.0764	0.0901485
0.00457247	1.02061	1.01959	1.00691	1.0316	1.60221	0.985391	1.11105	0.0984422
control	411187			558629

## Sheet: RITA
HB8 Tumor				RITA
	control	control	control	HB8 Tumor (Sample 1, Trial 1)			HB8 Tumor (Sample 2, Trial 1)			HB8 Tumor Luc GFP L10 (Trial 2)
10	448764	376798	352349	167377	241134	184785	227022	264220	219852	7364	18277	311612
3.33333	448764	376798	352349	409692	296414	524265	231706	284382	287026	102392	238508	311771
1.11111	448764	376798	352349	325970	357620	488361	365325	262495	348812	364280	406101	591518
0.37037	448764	376798	352349	321221	324628	529009	349382	245727	384101	332491	574235	1033393
0.123457	448764	376798	352349	482217	286908	335674	343225	317235	370406	465741	297880	922848
0.0411523	448764	376798	352349	576325	382646	354781	277101	282511	325122	359092	608604	939387
0.0137174	448764	376798	352349	340015	272134	567119	305314	364788	300293	379932	456846	729488
0.00457247	448764	376798	352349	414755	327229	406236	267929	224662	359316	505357	661846	871836
raw/control	HB8 Tumor (Sample 1, Trial 1)			HB8 Tumor (Sample 2, Trial 1)			HB8 Tumor Luc GFP L10 (Trial 2)			Average	Std error
10	0.372974	0.537329	0.411765	0.602504	0.701225	0.583475	0.0208998	0.0518719	0.884385	0.462937	0.0949434
3.33333	0.912935	0.660512	1.16824	0.614935	0.754734	0.761751	0.290599	0.676909	0.884837	0.747273	0.0801381
1.11111	0.726373	0.7969	1.08824	0.969552	0.696647	0.925728	1.03386	1.15255	1.67879	1.00763	0.0990945
0.37037	0.715791	0.723383	1.17881	0.92724	0.652146	1.01938	0.943642	1.62974	2.93287	1.19145	0.239264
0.123457	1.07455	0.63933	0.747997	0.9109	0.841924	0.983037	1.32182	0.845413	2.61913	1.10934	0.199785
0.0411523	1.28425	0.852667	0.790574	0.735411	0.749769	0.862856	1.01914	1.72728	2.66607	1.18756	0.213642
0.0137174	0.75767	0.606408	1.26374	0.810286	0.968127	0.796961	1.07828	1.29657	2.07036	1.07205	0.146935
0.00457247	0.924217	0.729179	0.905234	0.711069	0.59624	0.953605	1.43425	1.87838	2.47436	1.1785	0.210285
HB8 Normal				RITA
	control	control	control	HB8 Normal (Trial 1)			HB8 Normal (Trial 2)
10	411187		558629	231584	326177	398503	395687	96475	170251
3.33333	411187		558629	301713	316207	527012	239825	330022	269390
1.11111	411187		558629	327133	403556	436895	462617	434517	468097
0.37037	411187		558629	310093	271174	395884	469831	408980	445302
0.123457	411187		558629	297466	391289	530342	559043	566410	568226
0.0411523	411187		558629	288368	369594	437436	537912	459305	539575
0.0137174	411187		558629	321801	381822	420392	679263	514187	446311
0.00457247	411187		558629	388581	390003	500809	595380	667488	414319
raw/control	HB8 Tumor (Sample 1, Trial 1)			HB8 Tumor Luc GFP L10 (Trial 2)			Average	Std error
10	0.563208	0.793257	0.969153	0.708318	0.1727	0.304766	0.585234	0.123173
3.33333	0.733761	0.76901	1.28168	0.42931	0.590771	0.482234	0.714462	0.125914
1.11111	0.795582	0.981442	1.06252	0.828129	0.777828	0.837939	0.880574	0.0467717
0.37037	0.754141	0.659491	0.962783	0.841043	0.732114	0.797134	0.791118	0.042494
0.123457	0.723432	0.951608	1.28978	1.00074	1.01393	1.01718	0.999446	0.0737775
0.0411523	0.701306	0.898847	1.06384	0.962915	0.822201	0.965892	0.902499	0.0518454
0.0137174	0.782615	0.928585	1.02239	1.21595	0.920445	0.79894	0.94482	0.0653135
0.00457247	0.945023	0.948481	1.21796	1.06579	1.19487	0.741671	1.01897	0.0730435

## Sheet: OTX015
HB8 Tumor				OTX015
	control	control	control	HB8 Tumor (Sample 1, Trial 1)			HB8 Tumor (Sample 2, Trial 1)			HB8 Tumor Luc GFP L10 (Trial 2)
10	448764	376798	352349	311818	293129	386371	254177	281702	305043	170410	130302	420016
3.33333	448764	376798	352349	347588	514256	549951	362131	328309	376378	263834	282602	741631
1.11111	448764	376798	352349	396580	326613	292314	439627	319019	333824	503110	262866	938832
0.37037	448764	376798	352349	336243	376791	469154	369270	305959	394143	586155	568747	1014809
0.123457	448764	376798	352349	428366	373596	374965	264649	346642	281391	498511	611128	935225
0.0411523	448764	376798	352349	368337	350048	513529	281638	300463	324766	478759	536353	1026305
0.0137174	448764	376798	352349	521709	569307	579919	290802	253936	256395	588553	539973	945747
0.00457247	448764	376798	352349	424781	348260	564215	243341	174558	345117	459161	737490	1205860
raw/control	HB8 Tumor (Sample 1, Trial 1)			HB8 Tumor (Sample 2, Trial 1)			HB8 Tumor Luc GFP L10 (Trial 2)			Average	Std error
10	0.694838	0.653192	0.860967	0.674572	0.747621	0.809567	0.48364	0.36981	1.19205	0.720695	0.0779191
3.33333	0.774546	1.14594	1.22548	0.961076	0.871314	0.998886	0.748787	0.802052	2.10482	1.07032	0.140409
1.11111	0.883717	0.727806	0.651376	1.16675	0.846659	0.88595	1.42788	0.74604	2.6645	1.11119	0.21017
0.37037	0.749265	0.83962	1.04544	0.980022	0.811998	1.04603	1.66357	1.61416	2.88013	1.29225	0.227066
0.123457	0.954547	0.8325	0.835551	0.702364	0.919969	0.746796	1.41482	1.73444	2.65426	1.19947	0.214289
0.0411523	0.820782	0.780027	1.14432	0.747452	0.797412	0.861911	1.35877	1.52222	2.91275	1.21618	0.231681
0.0137174	1.16255	1.26861	1.29226	0.771772	0.673932	0.680458	1.67037	1.5325	2.68412	1.30406	0.210213
0.00457247	0.946558	0.776043	1.25727	0.645814	0.463267	0.915921	1.30314	2.09307	3.42235	1.31371	0.307511
HB8 Normal				OTX015
	control	control	control	HB8 Normal (Trial 1)			HB8 Normal (Trial 2)
10	411187		558629	274832	467633	362190	976356	571584	1005687
3.33333	411187		558629	443962	320714	344631	685034	424105	723640
1.11111	411187		558629	392517	436311	395216	815198	568353	837630
0.37037	411187		558629	401934	594772	365730	907080	647457	614959
0.123457	411187		558629	347521	334875	473132	626204	717750	665463
0.0411523	411187		558629	311581	417416	430316	840865	859319	582916
0.0137174	411187		558629	406161	399403	597782	640085	610593	828562
0.00457247	411187		558629	373846	353405	247499	849609	590937	448628
raw/control	HB8 Tumor (Sample 1, Trial 1)			HB8 Tumor Luc GFP L10 (Trial 2)			Average	Std error
10	0.668387	1.13728	0.88084	1.74777	1.02319	1.80028	1.20962	0.189693
3.33333	1.07971	0.779971	0.838137	1.22628	0.759189	1.29539	0.996445	0.0961482
1.11111	0.954595	1.0611	0.961159	1.45928	1.01741	1.49944	1.15883	0.102733
0.37037	0.977497	1.44648	0.889449	1.62376	1.15901	1.10084	1.19951	0.11515
0.123457	0.845165	0.81441	1.15065	1.12097	1.28484	1.19124	1.06788	0.0786996
0.0411523	0.75776	1.01515	1.04652	1.50523	1.53826	1.04348	1.15107	0.125303
0.0137174	0.987777	0.971342	1.4538	1.14581	1.09302	1.48321	1.18916	0.092307
0.00457247	0.909187	0.859475	0.601913	1.52088	1.05783	0.803088	0.95873	0.127761

## Sheet: Omaveloxolone
HB8 Tumor				Omaveloxolone
	control	control	control	HB8 Tumor (Sample 1, Trial 1)			HB8 Tumor (Sample 2, Trial 1)			HB8 Tumor Luc GFP L10 (Trial 2)
10	448764	376798	352349	534014	321779	347134	489498	386543	496540	8168	14560	5539
3.33333	448764	376798	352349	329901	366513	426415	345299	396083	398005	948882	884507	119097
1.11111	448764	376798	352349	576860	317407	564700	314355	329708	347368	617841	845582	728842
0.37037	448764	376798	352349	387755	368904	361207	330163	319030	418936	938153	688688	661581
0.123457	448764	376798	352349	310994	552561	471275	364655	340955	313801	660834	949851	504790
0.0411523	448764	376798	352349	562518	445654	389794	319024	259571	336494	663000	889899	557534
0.0137174	448764	376798	352349	408095	406623	485140	294259	328464	283270	628444	754806	428750
0.00457247	448764	376798	352349	371535	295738	504253	299014	248482	442693	678976	859899	511083
raw/control	HB8 Tumor (Sample 1, Trial 1)			HB8 Tumor (Sample 2, Trial 1)			HB8 Tumor Luc GFP L10 (Trial 2)			Average	STDEV
10	1.18997	0.717034	0.773534	1.2991	1.02586	1.31779	0.0231816	0.0413227	0.0157202	0.711502	0.184524
3.33333	0.735133	0.816717	0.950199	0.916404	1.05118	1.05628	2.69302	2.51032	0.338009	1.2297	0.26951
1.11111	1.28544	0.707292	1.25835	0.834281	0.875027	0.921895	1.75349	2.39984	2.06853	1.34491	0.200052
0.37037	0.864052	0.822045	0.804893	0.876234	0.846688	1.11183	2.66257	1.95456	1.87763	1.31339	0.226728
0.123457	0.693002	1.2313	1.05016	0.967774	0.904876	0.83281	1.87551	2.69577	1.43264	1.29821	0.211388
0.0411523	1.25348	0.99307	0.868595	0.846672	0.688887	0.893036	1.88166	2.52562	1.58234	1.28148	0.202216
0.0137174	0.909376	0.906096	1.08106	0.780947	0.871725	0.751783	1.78359	2.14221	1.21683	1.1604	0.161751
0.00457247	0.827908	0.659006	1.12365	0.793567	0.659457	1.17488	1.927	2.44048	1.4505	1.22849	0.204726
HB8 Normal				Omaveloxolone
	control	control	control	HB8 Normal (Trial 1)			HB8 Normal (Trial 2)
10	411187		558629	7434	291001	8003	8335	12674	7287
3.33333	411187		558629	227577	265051	344969	14159	13406	10972
1.11111	411187		558629	271425	308118	336701	442559	290485	643726
0.37037	411187		558629	294040	552065	368218	543301	516089	451702
0.123457	411187		558629	376772	373759	374449	560000	555363	443455
0.0411523	411187		558629	306685	365944	406821	659419	605441	567414
0.0137174	411187		558629	246071	388254	411132	461596	528614	616484
0.00457247	411187		558629	347078	322337	499619	543784	542833	686397
raw/control	HB8 Tumor (Sample 1, Trial 1)			HB8 Tumor Luc GFP L10 (Trial 2)			Average	STDEV
10	0.0180794	0.70771	0.0194632	0.0149205	0.0226877	0.0130444	0.132651	0.11502
3.33333	0.553464	0.6446	0.838959	0.025346	0.023998	0.0196409	0.351001	0.151446
1.11111	0.660101	0.749338	0.818851	0.792224	0.519996	1.15233	0.78214	0.0862516
0.37037	0.7151	1.34261	0.8955	0.972562	0.923849	0.80859	0.943036	0.0881649
0.123457	0.916303	0.908976	0.910654	1.00245	0.994154	0.793828	0.921061	0.0307857
0.0411523	0.745853	0.88997	0.989382	1.18042	1.0838	1.01573	0.984192	0.0619498
0.0137174	0.598441	0.944227	0.999866	0.826302	0.94627	1.10357	0.903112	0.0711386
0.00457247	0.844088	0.783918	1.21507	0.973426	0.971724	1.22872	1.00282	0.0755033

[truncated: 2 more sheets: Ivermectin, CCT137690]
